# Supplementary material for: Transcriptome analysis of embryonic domains in Norway spruce reveals potential regulators of suspensor cell death
Source: PLoS One. 2018 Mar 2;13(3):e0192945. doi: 10.1371/journal.pone.0192945 (PMC5834160; doi:10.1371/journal.pone.0192945)
Supplement: S1 Dataset — (XLSX) [file pone.0192945.s001.xlsx]

## Sheet: Sheet1
S1 Dataset. List of differentially expressed genes in Norway spruce embryonal mass.
Congenie ID	Arabidopsis homologue	Log2FC	pvalue	padj	Confidence	Annotation	GO,EC	PFAM
MA_8147g0020	AT1G22640.1	-2.8439	1.26e-10	1.77e-07	High	tannin-related R2R3 MYB transcription	GO:0003677	PF00249;PF13921
MA_183315g0010	AT4G14690.1	-2.56107	7.94e-08	2.34e-05	High	early light-induced precursor	GO:0016021	PF00504;PF06826
MA_10432576g0020	AT2G39510.1	-2.81042	8.08e-08	2.36e-05	High	WAT1-related At4g08300	GO:0016020	PF00892;PF03151;PF13536
MA_45692g0010	AT3G59030.1	-2.43499	1.54e-07	3.89e-05	High	DETOXIFICATION 41-like	GO:0009705	PF01554
MA_45692g0010							GO:0016021	PF01554
MA_45692g0010							GO:0015238	PF01554
MA_45692g0010							GO:0015299	PF01554
MA_45692g0010							GO:0006855	PF01554
MA_45692g0010							GO:0010023	PF01554
MA_45692g0010							GO:0010231	PF01554
MA_45692g0010							GO:1902600	PF01554
MA_130918g0010	AT1G22640.1	-2.32333	3.27e-07	6.81e-05	High	myb-related 308-like	GO:0003677	PF00249;PF13921
MA_45377g0010	AT3G59030.1	-2.50368	3.62e-07	7.2e-05	High	DETOXIFICATION 41-like	GO:0009705	PF01554
MA_45377g0010							GO:0016021	PF01554
MA_45377g0010							GO:0015238	PF01554
MA_45377g0010							GO:0015299	PF01554
MA_45377g0010							GO:0006855	PF01554
MA_45377g0010							GO:0010023	PF01554
MA_45377g0010							GO:0010231	PF01554
MA_45377g0010							GO:1902600	PF01554
MA_502949g0010	AT5G05270.2	-2.11231	3.63e-07	7.2e-05	High	probable chalcone--flavonone isomerase 3	GO:0045430	PF02431
MA_502949g0010							GO:0009813	PF02431
MA_502949g0010							EC:5.5.1.6	PF02431
MA_9991g0010	AT2G46410.1	-2.59448	6.9e-06	0.000738762	High	transcription factor CPC	GO:0003677	PF00249;PF13921
MA_35632g0010	AT4G22880.2	-2.1125	7.55e-06	0.000787153	High	leucoanthocyanidin	GO:0016491	PF03171
MA_35632g0010							GO:0046872	PF03171
MA_35632g0010							GO:0007033	PF03171
MA_35632g0010							GO:0010023	PF03171
MA_35632g0010							GO:0055114	PF03171
MA_20157g0020	AT5G53560.1	-2.02093	1.17e-05	0.00111859	High	cytochrome b5	GO:0016020	PF00173
MA_20157g0020							GO:0020037	PF00173
MA_20157g0020							GO:0046872	PF00173
MA_10435917g0020	AT4G22880.2	-2.07904	1.19e-05	0.00112903	High	leucoanthocyanidin dioxygenase	GO:0046872	PF03171;PF14226
MA_10435917g0020							GO:0051213	PF03171;PF14226
MA_10435917g0020							GO:0055114	PF03171;PF14226
MA_50251g0010	AT5G59320.1	-2.01909	1.69e-05	0.00151835	High	NLTP_PINTA ame: Full=Non-specific lipid-transfer Short=LTP Flags: Precursor	GO:0008289	PF00234;PF14368
MA_50251g0010	AT5G59320.1						GO:0006869	PF00234;PF14368
MA_56911g0010	AT3G21420.1	-2.37211	1.73e-05	0.0015449	High	SRG1	GO:0005506	PF03171;PF11785;PF14226
MA_56911g0010							GO:0016491	PF03171;PF11785;PF14226
MA_56911g0010							GO:0055114	PF03171;PF11785;PF14226
MA_194138g0010	AT1G32780.1	-2.71042	2.14e-05	0.00185658	Medium	alcohol dehydrogenase-like 4	GO:0004022
MA_194138g0010							GO:0008270
MA_194138g0010							GO:0055114
MA_194138g0010							EC:1.1.1.1
MA_8626g0010	AT1G22640.1	-2.8544	2.47e-05	0.00206161	High	transcription factor TT2-like	GO:0003677	PF00249;PF13921
MA_20157g0010	AT5G48810.1	-2.40187	2.7e-05	0.00222507	High	cytochrome B5	GO:0016020	PF00173
MA_20157g0010							GO:0020037	PF00173
MA_20157g0010							GO:0046872	PF00173
MA_21440g0010	AT2G47460.1	-2.12653	3.02e-05	0.0024096	High	tannin-related R2R3 MYB transcription	GO:0003677	PF00249;PF13921
MA_9373191g0010	AT3G51240.1	-1.8942	3.36e-05	0.00263641	Medium	flavanone 3-hydroxylase	GO:0016491	PF03171
MA_9373191g0010							GO:0046872	PF03171
MA_9373191g0010							GO:0055114	PF03171
MA_14452g0010	AT2G16720.1	-2.08683	3.5e-05	0.0027207	High	transcription factor TT2-like	GO:0003677	PF00249;PF13921
MA_10426264g0020	AT5G13930.1	-1.84735	3.98e-05	0.00295593	High	chalcone synthase	GO:0016210	PF00195;PF02797;PF08392;PF08541;PF08545
MA_10426264g0020							GO:0009813	PF00195;PF02797;PF08392;PF08541;PF08545
MA_10426264g0020							EC:2.3.1.74	PF00195;PF02797;PF08392;PF08541;PF08545
MA_54204g0010		-2.26347	4.24e-05	0.00310578	Medium	MT3_PICGL ame: Full=Metallothionein EMB30	GO:0046872
MA_10435304g0010	AT3G51240.1	-1.72721	4.44e-05	0.00322694	High	naringenin,2-oxoglutarate 3-dioxygenase	GO:0046872	PF03171;PF14226
MA_10435304g0010	AT3G51240.1						GO:0051213	PF03171;PF14226
MA_10435304g0010	AT3G51240.1						GO:0055114	PF03171;PF14226
MA_10435917g0010	AT4G22880.2	-1.8234	4.81e-05	0.00344629	High	leucoanthocyanidin dioxygenase	GO:0046872	PF03171;PF14226
MA_10435917g0010							GO:0050589	PF03171;PF14226
MA_10435917g0010							GO:0007033	PF03171;PF14226
MA_10435917g0010							GO:0010023	PF03171;PF14226
MA_10435917g0010							GO:0055114	PF03171;PF14226
MA_10435917g0010							EC:1.14.11	PF03171;PF14226
MA_10435917g0010							EC:1.14.11.19	PF03171;PF14226
MA_10434848g0020	AT1G74550.1	-2.12871	5.49e-05	0.00385928	High	cytochrome P450 98A2-like	GO:0016021	PF00067
MA_10434848g0020							GO:0004497	PF00067
MA_10434848g0020							GO:0005506	PF00067
MA_10434848g0020							GO:0016705	PF00067
MA_10434848g0020							GO:0020037	PF00067
MA_10434848g0020							GO:0044550	PF00067
MA_10434848g0020							GO:0055114	PF00067
MA_45256g0010	AT2G02100.1	-2.40527	6.76e-05	0.00460644	High	defensin precursor	GO:0005576	PF00304
MA_45256g0010							GO:0016021	PF00304
MA_45256g0010							GO:0031640	PF00304
MA_45256g0010							GO:0050829	PF00304
MA_45256g0010							GO:0050832	PF00304
MA_10426205g0010	AT2G44480.1	-2.54324	7.14e-05	0.00480966	High	beta-glucosidase 12-like	GO:0004338	PF00232
MA_10426205g0010							GO:0004565	PF00232
MA_10426205g0010							GO:0033907	PF00232
MA_10426205g0010							GO:0047701	PF00232
MA_10426205g0010							GO:0080083	PF00232
MA_10426205g0010							GO:0005975	PF00232
MA_10426205g0010							GO:1901657	PF00232
MA_10426205g0010							EC:3.2.1.21	PF00232
MA_10426205g0010							EC:3.2.1.58	PF00232
MA_10426205g0010							EC:3.2.1.88	PF00232
MA_10426205g0010							EC:3.2.1.23	PF00232
MA_10426205g0010							EC:3.2.1.38	PF00232
MA_79460g0010	AT5G42800.1	-1.79377	8.3e-05	0.00548711	High	dihydroflavonol 4-reductase	GO:0016021	PF00106;PF01073;PF01370;PF02719;PF05368;PF07993;PF08659;PF13460
MA_79460g0010							GO:0045552	PF00106;PF01073;PF01370;PF02719;PF05368;PF07993;PF08659;PF13460
MA_79460g0010							GO:0050662	PF00106;PF01073;PF01370;PF02719;PF05368;PF07993;PF08659;PF13460
MA_79460g0010							GO:0055114	PF00106;PF01073;PF01370;PF02719;PF05368;PF07993;PF08659;PF13460
MA_79460g0010							EC:1.1.1.219	PF00106;PF01073;PF01370;PF02719;PF05368;PF07993;PF08659;PF13460
MA_10426249g0010	AT2G30860.1	-1.91872	9.14e-05	0.00589752	Medium	glutathione S-transferase	GO:0004364	PF00043;PF13410
MA_10426249g0010							EC:2.5.1.18	PF00043;PF13410
MA_5735g0010	AT5G13930.1	-1.83136	9.33e-05	0.00596977	High	chalcone synthase	GO:0016210	PF00195;PF02797;PF08392;PF08541;PF08545
MA_5735g0010							GO:0009813	PF00195;PF02797;PF08392;PF08541;PF08545
MA_5735g0010							EC:2.3.1.74	PF00195;PF02797;PF08392;PF08541;PF08545
MA_23066g0010	AT4G39090.1	-1.85426	0.000105668	0.00657287	High	probable cysteine protease RD19B	GO:0008234	PF00112;PF03051;PF08246
MA_23066g0010							GO:0006508	PF00112;PF03051;PF08246
MA_52620g0010	AT5G42800.1	-1.74417	0.00010679	0.00662561	High	anthocyanidin reductase	GO:0016491	PF00106;PF01073;PF01370;PF02719;PF05368;PF07993;PF08659;PF13460
MA_52620g0010			0.00010679	0.00662561	High		GO:0050662	PF00106;PF01073;PF01370;PF02719;PF05368;PF07993;PF08659;PF13460
MA_10431970g0010	AT3G51240.1	-2.10506	0.000116893	0.0071067	Medium	flavanone 3-hydroxylase	GO:0046872	PF14226
MA_10431970g0010							GO:0052634	PF14226
MA_10431970g0010							GO:0009416	PF14226
MA_10431970g0010							GO:0045487	PF14226
MA_10431970g0010							GO:0055114	PF14226
MA_10431970g0010							EC:1.14.11	PF14226
MA_10431970g0010							EC:1.14.11.13	PF14226
MA_180532g0010	AT2G45560.1	-1.66007	0.000131425	0.00770223	High	flavonoid 3 ,5 -hydroxylase	GO:0016021	PF00067
MA_180532g0010							GO:0005506	PF00067
MA_180532g0010							GO:0020037	PF00067
MA_180532g0010							GO:0033772	PF00067
MA_180532g0010							GO:0009718	PF00067
MA_180532g0010							GO:0055114	PF00067
MA_180532g0010							EC:1.14.13	PF00067
MA_180532g0010							EC:1.14.13.88	PF00067
MA_117035g0010	AT4G12310.1	-1.96494	0.000135234	0.00787117	High	geraniol 8-hydroxylase-like	GO:0016021	PF00067;PF08708
MA_117035g0010							GO:0004497	PF00067;PF08708
MA_117035g0010							GO:0005506	PF00067;PF08708
MA_117035g0010							GO:0016705	PF00067;PF08708
MA_117035g0010							GO:0020037	PF00067;PF08708
MA_117035g0010							GO:0055114	PF00067;PF08708
MA_90653g0010	AT5G44550.1	-2.28876	0.000135964	0.00787969	Medium	CASP 1B1	GO:0005886	PF04535
MA_90653g0010							GO:0016021	PF04535
MA_4342g0010	AT2G06925.1	-2.25686	0.000138808	0.00799698	Medium	phospholipase A2-alpha	GO:0005773	PF00068;PF06951
MA_4342g0010							GO:0005794	PF00068;PF06951
MA_4342g0010							GO:0004623	PF00068;PF06951
MA_4342g0010							GO:0005509	PF00068;PF06951
MA_4342g0010							GO:0016042	PF00068;PF06951
MA_4342g0010							EC:3.1.1.1	PF00068;PF06951
MA_4342g0010							EC:3.1.1.4	PF00068;PF06951
MA_10103038g0010		-1.70398	0.000149369	0.00846435	High	anti-microbial	GO:0005576	PF09117
MA_10103038g0010							GO:0005618	PF09117
MA_10103038g0010							GO:0006952	PF09117
MA_10103038g0010							GO:0045926	PF09117
MA_4588656g0010		-1.84681	0.000154071	0.00871043	Medium	chalcone	GO:0004315
MA_4588656g0010							GO:0016210
MA_4588656g0010							GO:0006633
MA_4588656g0010							EC:2.3.1.41
MA_4588656g0010							EC:2.3.1.74
MA_4588656g0010							EC:2.3.1.85
MA_420083g0010	AT1G59700.1	-2.30196	0.00015871	0.00886909	High	tau class glutathione S-transferase	GO:0004364	PF00043;PF02798;PF13409;PF13410;PF13417
MA_420083g0010							EC:2.5.1.18	PF00043;PF02798;PF13409;PF13410;PF13417
MA_122993g0010	AT3G51240.2	-1.93247	0.000167647	0.00924046	High	flavanone 3-hydroxylase	GO:0016491	PF03171
MA_122993g0010							GO:0046872	PF03171
MA_122993g0010							GO:0055114	PF03171
MA_1922g0010		-1.63104	0.000167272	0.00924046	High	intracellular pathogenesis-related	GO:0006952	PF00407;PF10604
MA_1922g0010							GO:0009607	PF00407;PF10604
MA_4447g0010	AT4G22880.2	-2.03353	0.000176353	0.00965435	Medium	anthocyanidin synthase	GO:0016491	PF14226
MA_4447g0010							GO:0046872	PF14226
MA_4447g0010							GO:0055114	PF14226
MA_158635g0010	AT1G24020.2	-2.64928	0.000180441	0.00976765	High	PR10	GO:0006952	PF00407;PF10604
MA_158635g0010							GO:0009607	PF00407;PF10604
MA_10433569g0010	AT1G61720.1	-2.11613	0.000185349	0.00994435	High	anthocyanidin reductase	GO:0003824	PF01073;PF01370;PF07993
MA_10433569g0010							GO:0050662	PF01073;PF01370;PF07993
Log2FC: Log2 fold change, padj:adjusted P value, GO: Gene ontology, EC: KEGG enzyme class, pfam: Protein family
