# Supplementary material for: Transcriptome analysis of embryonic domains in Norway spruce reveals potential regulators of suspensor cell death
Source: PLoS One. 2018 Mar 2;13(3):e0192945. doi: 10.1371/journal.pone.0192945 (PMC5834160; doi:10.1371/journal.pone.0192945)
Supplement: S2 Dataset — (XLSX) [file pone.0192945.s002.xlsx]

## Sheet: Sheet1
S2 Dataset. List of differentially expressed genes in Norway spruce embryo suspensor.
Congenie ID	Arabidopsis homologue	Log2FC	pvalue	padj	Confidence	Annotation	GO,EC	PFAM
MA_10332149g0010	AT5G53370.1	4.82832	1.65e-14	9.98e-11	High	pectinesterase 2	GO:0005576	PF01095
MA_10332149g0010							GO:0005618
MA_10332149g0010							GO:0004857
MA_10332149g0010							GO:0030599
MA_10332149g0010							GO:0045330
MA_10332149g0010							GO:0042545
MA_10332149g0010							GO:0043086
MA_10332149g0010							GO:0045490
MA_10332149g0010							EC:3.1.1.11
MA_10332149g0010							EC:3.1.1.1
MA_5004g0010	AT1G09740.1	4.43253	7.18e-15	8.68e-11	High	universal stress PHOS34	GO:0006950	PF00582;PF11230
MA_18523g0010	AT1G05260.1	4.31175	2.74e-10	3.16e-07	High	peroxidase 27-like	GO:0005576	PF00141
MA_18523g0010							GO:0009505
MA_18523g0010							GO:0004601
MA_18523g0010							GO:0020037
MA_18523g0010							GO:0046872
MA_18523g0010							GO:0006979
MA_18523g0010							GO:0009664
MA_18523g0010							GO:0042744
MA_18523g0010							GO:0055114
MA_18523g0010							GO:0098869
MA_18523g0010							EC:1.11.1.7
MA_8541427g0010	AT4G24310.1	3.9262	2.98e-11	5.55e-08	Medium	conserved hypothetical protein	GO:0016021	PF05078
MA_103463g0010	AT5G50260.1	3.57257	6.82e-13	2.75e-09	High	Cys endopeptidase family	GO:0005615	PF00112;PF03051;PF08246
MA_103463g0010							GO:0005764
MA_103463g0010							GO:0004197
MA_103463g0010							GO:0051603
MA_103463g0010							EC:3.4.22
MA_125470g0010	AT4G30550.1	3.50036	1.31e-15	3.17e-11	High	glutamine amidotransferase YLR126C	GO:0003824	PF00117;PF03172;PF07722
MA_125470g0010							GO:0043436
MA_125470g0010							GO:1901564
MA_474922g0010		3.49561	5.35e-10	4.79e-07	High	unknown	GO:0016021
MA_30683g0010	AT4G20260.5	3.45076	1.09e-14	8.8e-11	High	plasma membrane-associated cation-binding 1	GO:0046658	PF05558
MA_30683g0010							GO:0051716
MA_15951g0010	AT3G22400.1	3.4211	3.43e-10	3.61e-07	High	probable linoleate 9S-lipoxygenase 5	GO:0016702	PF00305;PF01477
MA_15951g0010							GO:0046872
MA_15951g0010							GO:0055114
MA_15951g0010							EC:1.13.11
MA_10430271g0040	AT4G37870.1	3.408	8.03e-11	1.21e-07	High	phosphoenolpyruvate carboxykinase [ATP]-like	GO:0005829	PF01293;PF13555;PF13671
MA_10430271g0040					High		GO:0004612
MA_10430271g0040					High		GO:0005524
MA_10430271g0040					High		GO:0016301
MA_10430271g0040					High		GO:0006094
MA_10430271g0040					High		GO:0016310
MA_10430271g0040					High		EC:4.1.1.49
MA_9805g0010	AT5G14070.1	3.35841	4.29e-08	1.48e-05	High	glutaredoxin-C1-like	GO:0044699	PF00462
MA_12179g0010		3.35488	7.58e-10	6.34e-07	High	unknown	GO:0016020
MA_9964484g0010	AT5G46090.1	3.34503	2.12e-09	1.25e-06	High	hypothetical protein 0_10415_01, partial	GO:0016021	PF05078
MA_97732g0010	AT4G21450.1	3.3424	1.76e-06	0.000230616	High	vesicle-associated 4-1-like	GO:0005789	PF00635
MA_111938g0010	AT5G53190.1	3.319	3.34e-14	1.62e-10	High	bidirectional sugar transporter SWEET3-like	GO:0005887	PF03083;PF03729;PF08507
MA_111938g0010							GO:0051119
MA_111938g0010							GO:0008643
MA_377133g0010		3.25822	5.26e-07	9.43e-05	High	unknown	GO:0016020
MA_10427493g0010	AT5G20970.1	3.18079	7.73e-06	0.000802444	High	kDa heat shock -like	GO:0016020	PF00011
MA_46530g0010	AT1G68290.1	3.17818	7.6e-10	6.34e-07	High	Endonuclease 2	GO:0016021	PF02265
MA_46530g0010							GO:0003676
MA_46530g0010							GO:0004519
MA_46530g0010							GO:0006308
MA_46530g0010							GO:0090305
MA_45981g0010	AT4G18425.1	3.16479	6.95e-08	2.16e-05	Medium	DUF679 domain-containing	GO:0016021	PF05078
MA_105516g0020	AT5G46530.1	3.16296	2.58e-09	1.48e-06	High	unknown	GO:0016021	PF05512
MA_10114342g0010	AT3G19330.2	3.16194	2.51e-08	9.48e-06	High	UPF0496 At1g20180	GO:0016021	PF05055;PF07106;PF13949
MA_10436426g0010		3.15707	1.68e-09	1.04e-06	Medium	unknown	GO:0016021	PF05553
MA_10432190g0020	AT4G22010.1	3.15321	1.02e-11	2.47e-08	High	L-ascorbate oxidase homolog	GO:0005507	PF00394;PF07731;PF07732
MA_10432190g0020							GO:0016491
MA_10432190g0020							GO:0055114
MA_14420g0010	AT1G73260.1	3.14894	3.84e-07	7.5e-05	High	trypsin inhibitor 3	GO:0004866	PF00197;PF00646;PF09788
MA_14420g0010	AT1G73260.1	3.14894	3.84e-07	7.5e-05	High		GO:0010951
MA_10236360g0010	AT4G22010.1	3.14391	1.84e-10	2.34e-07	High	L-ascorbate oxidase homolog	GO:0009505	PF00394;PF07731;PF07732
MA_10236360g0010							GO:0009506
MA_10236360g0010							GO:0005507
MA_10236360g0010							GO:0016722
MA_10236360g0010							GO:0055114
MA_318998g0010	AT1G13130.1	3.12086	1.7e-08	7.45e-06	High	hydrolyzing O-glycosyl	GO:0016020	PF00150;PF00652
MA_318998g0010							GO:0016798
MA_318998g0010							GO:0008152
MA_616703g0010	AT5G04200.1	3.10718	1.53e-08	6.86e-06	High	metacaspase 9	GO:0048046	PF00656
MA_616703g0010							GO:0008234
MA_616703g0010							GO:0006508
MA_10172334g0010	AT4G24220.2	3.10373	1.6e-07	3.96e-05	High	3-oxo-Delta(4,5)-steroid 5-beta-reductase-like	GO:0016491	PF01370;PF13460
MA_10172334g0010							GO:0044699
MA_394599g0010	AT3G04720.1	3.09247	2.92e-09	1.64e-06	Medium	pathogenesis-related PR-4	GO:0042742	PF00967
MA_394599g0010							GO:0050832
MA_87592g0010	AT2G21610.1	3.09182	1.13e-08	5.28e-06	High	pectinesterase 11	GO:0016788	PF01095
MA_9303502g0010	AT1G22990.1	3.07764	1.58e-09	1.01e-06	High	heavy metal-associated isoprenylated plant 20	GO:0005737	PF00403
MA_9303502g0010							GO:0046914
MA_9303502g0010							GO:0030001
MA_9303502g0010							GO:0046916
MA_172003g0010	AT3G03760.1	3.068	1.91e-05	0.00168423	Medium	LOB domain-containing 20	GO:0050789	PF03195;PF04104;PF09755;PF12808
MA_5775g0010	AT4G19230.1	3.05894	1.6e-06	0.00021603	High	abscisic acid 8 -hydroxylase 1-like	GO:0016021	PF00067
MA_5775g0010							GO:0005506
MA_5775g0010							GO:0010295
MA_5775g0010							GO:0020037
MA_5775g0010							GO:0007275
MA_5775g0010							GO:0009687
MA_5775g0010							GO:0010268
MA_5775g0010							GO:0016125
MA_5775g0010							GO:0016132
MA_5775g0010							GO:0055114
MA_5775g0010							EC:1.14.13.93
MA_5775g0010							EC:1.14.13
MA_24116g0010	AT1G32450.1	3.05547	2.48e-07	5.6e-05	High	NRT1 PTR FAMILY -like	GO:0005886	PF00854;PF07690
MA_24116g0010							GO:0016021
MA_24116g0010							GO:0015112
MA_24116g0010							GO:0015706
MA_7216485g0010	AT2G46750.1	3.05358	1.27e-07	3.31e-05	High	probable L-gulonolactone oxidase 6	GO:0016020	PF04030
MA_7216485g0010							GO:0016899
MA_7580809g0010		3.03868	8.78e-07	0.000138871	High	probable pectinesterase pectinesterase inhibitor 20	GO:0005618
MA_7580809g0010							GO:0004857
MA_7580809g0010							GO:0030599
MA_7580809g0010							GO:0045330
MA_7580809g0010							GO:0042545
MA_7580809g0010							GO:0043086
MA_7580809g0010							GO:0045490
MA_7580809g0010							EC:3.1.1.11
MA_7580809g0010							EC:3.1.1.1
MA_3336502g0010	AT5G55480.1	3.038	6.6e-08	2.07e-05	High	glycerophosphodiester phosphodiesterase GDPDL4	GO:0009506	PF03009
MA_3336502g0010							GO:0046658
MA_3336502g0010							GO:0008889
MA_3336502g0010							GO:0006071
MA_3336502g0010							GO:0010026
MA_3336502g0010							GO:0010442
MA_3336502g0010							GO:0052541
MA_3336502g0010							EC:3.1.4.46
MA_9457778g0010	AT5G51890.1	3.02552	9.57e-06	0.000957277	High	peroxidase 5	GO:0009505	PF00141
MA_9457778g0010							GO:0004601
MA_9457778g0010							GO:0005488
MA_9457778g0010							GO:0008152
MA_9457778g0010							GO:0009664
MA_9457778g0010							GO:0050896
MA_9457778g0010							EC:1.11.1.7
MA_629271g0010	AT2G16850.1	3.00915	3.07e-08	1.09e-05	High	Aquaporin PIP2-7	GO:0016021	PF00230
MA_629271g0010							GO:0005215
MA_629271g0010							GO:0006810
MA_549241g0010	AT4G21585.1	3.00575	2.51e-08	9.48e-06	Medium	endonuclease 4	GO:0005576	PF02265
MA_549241g0010							GO:0000014
MA_549241g0010							GO:0003676
MA_549241g0010							GO:0043765
MA_549241g0010							GO:0046872
MA_549241g0010							GO:0006308
MA_549241g0010							GO:0090305
MA_366599g0010	AT1G23460.1	2.98812	5.88e-08	1.9e-05	High	probable polygalacturonase At1g80170 isoform X2	GO:0016798	PF00295
MA_366599g0010							GO:0008152
MA_6574321g0010	AT1G76160.1	2.98782	1.29e-11	2.83e-08	Medium	L-ascorbate oxidase homolog	GO:0009505	PF07731
MA_6574321g0010							GO:0009506
MA_6574321g0010							GO:0005507
MA_6574321g0010							GO:0008447
MA_6574321g0010							GO:0016722
MA_6574321g0010							GO:0055114
MA_6574321g0010							EC:1.10.3
MA_6574321g0010							EC:1.10.3.3
MA_7686102g0010		2.98083	3.39e-07	6.94e-05	High	ASPARTIC PROTEASE IN GUARD CELL 1	GO:0004190
MA_7686102g0010							GO:0006508
MA_7686102g0010							GO:0030163
MA_7686102g0010							EC:3.4.23
MA_36141g0010	AT3G54420.1	2.96385	1.65e-07	3.99e-05	High	class VII chitinase	GO:0004568	PF00182
MA_36141g0010							GO:0008061
MA_36141g0010							GO:0005975
MA_36141g0010							GO:0006032
MA_36141g0010							GO:0016998
MA_36141g0010							EC:3.2.1.14
MA_34981g0010	AT3G58450.1	2.96368	2.08e-08	8.26e-06	High	universal stress PHOS34	GO:0006950	PF00105;PF00582;PF11230;PF13500
MA_175330g0010	AT4G19970.1	2.95556	5.55e-07	9.88e-05	High	nucleotide-diphospho-sugar transferase family	GO:0016021	PF03407
MA_10428396g0010	AT4G19170.1	2.94972	4.38e-07	8.24e-05	High	probable carotenoid cleavage dioxygenase chloroplastic	GO:0016702	PF03055
MA_10428396g0010							GO:0055114
MA_10428396g0010							EC:1.13.11
MA_5786376g0010	AT5G20740.1	2.9227	1.01e-11	2.47e-08	High	21 kDa	GO:0004857	PF00664;PF04043
MA_5786376g0010							GO:0043086
MA_793231g0010	AT5G62850.1	2.89605	3.19e-10	3.51e-07	High	bidirectional sugar transporter SWEET7-like	GO:0016021	PF03083
MA_793231g0010							GO:0051119
MA_793231g0010							GO:0008643
MA_25804g0010	AT1G34580.1	2.89001	1.73e-06	0.000228457	Medium	sugar carrier C-like	GO:0016021
MA_25804g0010							GO:0022891
MA_25804g0010							GO:0008643
MA_25804g0010							GO:0055085
MA_39151g0010	AT5G64570.1	2.88176	1.53e-07	3.89e-05	High	beta-D-xylosidase 4	GO:0004553	PF00933;PF01915;PF14310
MA_39151g0010							GO:0005975
MA_7437g0010	AT1G80160.1	2.86406	2.26e-08	8.82e-06	High	metallothiol transferase	GO:0016740	PF00903;PF12681;PF13669
MA_7437g0010							GO:0016829
MA_9821440g0010	AT2G16850.1	2.86061	1.54e-06	0.00021295	High	aquaporin PIP2 2	GO:0005773	PF00230
MA_9821440g0010							GO:0005887
MA_9821440g0010							GO:0009506
MA_9821440g0010							GO:0005515
MA_9821440g0010							GO:0015250
MA_9821440g0010							GO:0015254
MA_9821440g0010							GO:0006833
MA_9821440g0010							GO:0009737
MA_9821440g0010							GO:0009992
MA_9821440g0010							GO:0015793
MA_9821440g0010							GO:0034220
MA_10427209g0020	AT1G64060.1	2.84823	2.09e-06	0.000263688	High	respiratory burst oxidase homolog A	GO:0016021	PF00036;PF00970;PF01794;PF08022;PF08030;PF08414;PF13405;PF13495;PF13499
MA_10427209g0020							GO:0004601
MA_10427209g0020							GO:0005509
MA_10427209g0020							GO:0050664
MA_10427209g0020							GO:0055114
MA_10427209g0020							GO:0098869
MA_10427209g0020							EC:1.11.1.7
MA_183273g0010	AT5G61630.1	2.84607	2.6e-08	9.53e-06	Medium	unknown	GO:0016021
MA_281422g0010	AT1G65690.1	2.8365	1.39e-06	0.000196088	High	NDR1 HIN1 13	GO:0016021	PF03168;PF05473;PF12751
MA_837697g0010	AT2G16230.1	2.83357	1.06e-05	0.00102962	High	beta-1,3 glucanase 3	GO:0004553	PF00332
MA_837697g0010							GO:0005975
MA_5484215g0010	AT2G37170.1	2.82461	9.73e-06	0.000964669	High	probable aquaporin	GO:0005773	PF00230;PF11139
MA_5484215g0010							GO:0005887
MA_5484215g0010							GO:0009506
MA_5484215g0010							GO:0015250
MA_5484215g0010							GO:0015254
MA_5484215g0010							GO:0006833
MA_5484215g0010							GO:0009992
MA_5484215g0010							GO:0015793
MA_5484215g0010							GO:0034220
MA_135063g0010	AT5G09810.1	2.81983	1.57e-09	1.01e-06	High	actin	GO:0005524	PF00022
MA_55937g0010	AT2G01890.2	2.8169	2.97e-08	1.07e-05	High	purple acid phosphatase 3-like	GO:0005576	PF00149;PF09423
MA_55937g0010							GO:0003993
MA_55937g0010							GO:0004722
MA_55937g0010							GO:0016311
MA_55937g0010							EC:3.1.3.16
MA_55937g0010							EC:3.1.3.41
MA_55937g0010							EC:3.1.3.2
MA_402393g0010	AT4G29230.1	2.81346	8.08e-07	0.000129485	High	no apical meristem	GO:0003677	PF02365;PF02591;PF03119;PF07282;PF08882;PF09297;PF10571;PF12773;PF13248;PF13453
MA_402393g0010							GO:0006355
MA_83882g0010	AT3G48030.1	2.80908	7.77e-08	2.32e-05	Medium	E3 ubiquitin- ligase RLIM-like	GO:0005654	PF12678;PF12861;PF13639;PF13920;PF13923
MA_83882g0010							GO:0005737
MA_83882g0010							GO:0016021
MA_83882g0010							GO:0008270
MA_83882g0010							GO:0061630
MA_83882g0010							GO:0006355
MA_83882g0010							GO:0043161
MA_83882g0010							GO:0060816
MA_83882g0010							GO:1900095
MA_96282g0010	AT1G23460.1	2.79838	5.28e-06	0.000593979	High	probable polygalacturonase At1g80170	GO:0004650	PF12218;PF12708
MA_96282g0010							GO:0005975
MA_96282g0010							EC:3.2.1.15
MA_8902970g0010	AT1G02300.1	2.79674	3.03e-07	6.49e-05	Medium	cathepsin B	GO:0005615	PF00112;PF03051
MA_8902970g0010							GO:0005764
MA_8902970g0010							GO:0004197
MA_8902970g0010							GO:0050790
MA_8902970g0010							GO:0051603
MA_8902970g0010							EC:3.4.22
MA_166753g0010	AT4G24220.2	2.78917	8.98e-07	0.000140137	High	3-oxo-Delta(4,5)-steroid 5-beta-reductase	GO:0044699	PF01370;PF13460
MA_220015g0010	AT4G24220.1	2.78143	1.07e-05	0.00103338	Medium	3-oxo-Delta(4,5)-steroid 5-beta-reductase-like	GO:0035671
MA_220015g0010							GO:0044710
MA_10435488g0020	AT1G05260.1	2.77238	0.000155432	0.00874648	High	peroxidase 5-like	GO:0016491	PF00141
MA_10435488g0020							GO:0009987
MA_8928694g0010	AT3G43270.1	2.77151	1.63e-05	0.00148109	High	probable pectinesterase pectinesterase inhibitor 7	GO:0016787	PF01095;PF04043
MA_607856g0010	AT4G19970.1	2.76676	6.9e-05	0.00467609	High	Nucleotide-diphospho-sugar transferase	GO:0005794	PF03407
MA_607856g0010							GO:0016020
MA_607856g0010							GO:0016740
MA_783585g0010	AT2G32300.1	2.76331	2.18e-05	0.00188697	Medium	blue copper -like	GO:0031224	PF02298
MA_7056790g0010	AT3G25700.2	2.76286	6.05e-07	0.000105308	Medium	aspartyl protease family 2	GO:0016787	PF00026
MA_9371g0010	AT1G76160.1	2.76179	1.42e-05	0.00131194	Medium	L-ascorbate oxidase homolog	GO:0005507	PF07731
MA_9371g0010							GO:0008447
MA_9371g0010							GO:0055114
MA_9371g0010							EC:1.10.3
MA_9371g0010							EC:1.10.3.3
MA_935522g0010	AT3G08730.1	2.75717	4.51e-08	1.54e-05	Medium	serine threonine- kinase 2 19-like	GO:0005634	PF00069;PF01163;PF01636;PF06293;PF07387;PF07714;PF10707
MA_935522g0010							GO:0005840
MA_935522g0010							GO:0004697
MA_935522g0010							GO:0005524
MA_935522g0010							GO:0006468
MA_935522g0010							GO:0035556
MA_935522g0010							EC:2.7.11
MA_935522g0010							EC:2.7.11.13
MA_10428207g0020	AT5G19730.1	2.74371	1.34e-05	0.00126022	Medium	probable pectinesterase 53	GO:0005618	PF01095
MA_10428207g0020							GO:0030599
MA_10428207g0020							GO:0045330
MA_10428207g0020							GO:0042545
MA_10428207g0020							GO:0045490
MA_10428207g0020							EC:3.1.1.11
MA_10428207g0020							EC:3.1.1.1
MA_4032367g0010	AT1G26820.1	2.7434	3.78e-08	1.32e-05	Medium	ribonuclease 3-like	GO:0005576	PF00445
MA_4032367g0010							GO:0003723
MA_4032367g0010							GO:0033897
MA_4032367g0010							GO:0007568
MA_4032367g0010							GO:0090502
MA_4032367g0010							EC:3.1.31
MA_4032367g0010							EC:3.1.27
MA_4032367g0010							EC:3.1.27.1	PF00445
MA_4835245g0010		2.74168	1.63e-06	0.000218801	Medium	serine threonine kinase 2	GO:0005634
MA_4835245g0010							GO:0005737
MA_4835245g0010							GO:0000166
MA_4835245g0010							GO:0004674
MA_4835245g0010							GO:0006468
MA_4835245g0010							GO:0009408
MA_4835245g0010							GO:0009409
MA_4835245g0010							GO:0009651
MA_4835245g0010							GO:0035556
MA_4835245g0010							GO:0045727
MA_4835245g0010							EC:2.7.11
MA_138527g0010	AT2G01300.1	2.73931	5.97e-07	0.000104603	High	unknown	GO:0016021
MA_65022g0010	AT4G16730.1	2.73099	7.39e-06	0.000774359	Medium	(-)-linalool synthase	GO:0009507	PF03936
MA_65022g0010							GO:0000287
MA_65022g0010							GO:0010333
MA_65022g0010							GO:0008152
MA_9571426g0010	AT4G18910.1	2.72778	6.25e-05	0.00430657	High	aquaporin NIP1-1	GO:0005887	PF00230
MA_9571426g0010							GO:0015250
MA_9571426g0010							GO:0015254
MA_9571426g0010							GO:0009992
MA_9571426g0010							GO:0034220
MA_9571426g0010							GO:0044765
MA_84393g0010	AT2G26560.1	2.7265	1.95e-05	0.00170725	High	patatin 2	GO:0005737	PF01734
MA_84393g0010							GO:0016298
MA_84393g0010							GO:0008152
MA_9371025g0010	AT5G50260.1	2.72584	4.31e-07	8.22e-05	High	vignain-like	GO:0005615	PF00112;PF03051;PF08246
MA_9371025g0010							GO:0005764
MA_9371025g0010							GO:0004197
MA_9371025g0010							GO:0051603
MA_9371025g0010							EC:3.4.22
MA_9373163g0010	AT1G20160.2	2.71999	1.93e-06	0.000248136	High	CO(2)-response secreted protease-like	GO:0008236	PF00082;PF02225
MA_68132g0010	AT2G16850.1	2.71386	4.98e-05	0.00355492	High	plasma membrane intrinsic 2A	GO:0005773	PF00230
MA_68132g0010							GO:0005887
MA_68132g0010							GO:0009506
MA_68132g0010							GO:0009507
MA_68132g0010							GO:0003729
MA_68132g0010							GO:0015250
MA_68132g0010							GO:0015254
MA_68132g0010							GO:0031625
MA_68132g0010							GO:0006833
MA_68132g0010							GO:0009414
MA_68132g0010							GO:0009737
MA_68132g0010							GO:0009992
MA_68132g0010							GO:0015793
MA_68132g0010							GO:0034220
MA_68132g0010							GO:0080170
MA_10435579g0020	AT4G18550.1	2.71311	1.24e-07	3.27e-05	High	phospholipase A1-IIgamma	GO:0004620	PF01764;PF05990
MA_10435579g0020							GO:0052689
MA_10435579g0020							EC:3.1.1.1
MA_11830g0010	AT3G45310.1	2.71134	1.1e-06	0.000161707	High	thiol protease aleurain-like	GO:0005615	PF00112;PF03051;PF08246
MA_11830g0010							GO:0005764
MA_11830g0010							GO:0004197
MA_11830g0010							GO:0006955
MA_11830g0010							GO:0051603
MA_11830g0010							EC:3.4.22
MA_7432g0010	AT5G23270.1	2.71101	2.6e-08	9.53e-06	High	sugar carrier C-like	GO:0005887	PF00083;PF07690
MA_7432g0010							GO:0005351
MA_7432g0010							GO:0005355
MA_7432g0010							GO:0015992
MA_7432g0010							GO:0046323
MA_7432g0010							GO:1904659
MA_37384g0010	AT5G60360.2	2.71087	2.18e-06	0.000270738	High	thiol protease aleurain	GO:0008233	PF08246
MA_10428107g0010	AT5G08370.1	2.71071	1.64e-06	0.00021886	High	alpha-galactosidase 1-like	GO:0009505	PF02065;PF12188
MA_10428107g0010							GO:0004557
MA_10428107g0010							GO:0008152
MA_10428107g0010							EC:3.2.1.22
MA_111103g0010	AT3G13790.2	2.70289	1.12e-08	5.28e-06	High	beta- insoluble isoenzyme CWINV1 isoform X1	GO:0016798	PF00251;PF08244
MA_402760g0010	AT2G15370.1	2.69777	9.85e-08	2.74e-05	Low	galactoside 2-alpha-L-fucosyltransferase-like isoform X1	GO:0016757	PF03254
MA_402760g0010							GO:0071554
MA_10436228g0010	AT1G80160.1	2.6942	3.51e-07	7.13e-05	Medium	metallothiol transferase	GO:0016740	PF00903;PF12681;PF13669
MA_10436228g0010							GO:0016829
MA_135096g0010	AT1G55230.1	2.69134	2.36e-06	0.000289404	High	transmembrane 45B-like	GO:0016021	PF04819;PF04878
MA_9901458g0010	AT3G13790.1	2.68789	7.76e-08	2.32e-05	Medium	beta- insoluble isoenzyme CWINV1	GO:0016798	PF00251;PF02115;PF03905
MA_9901458g0010							GO:0008152
MA_77922g0010	AT5G64570.1	2.68712	4.1e-07	7.87e-05	High	probable beta-D-xylosidase 2	GO:0009505	PF00933;PF01915;PF14310
MA_77922g0010							GO:0009044
MA_77922g0010							GO:0046556
MA_77922g0010							GO:0031222
MA_77922g0010							GO:0045493
MA_77922g0010							EC:3.2.1.55
MA_77922g0010							EC:3.2.1.37
MA_9349606g0010	AT1G80160.1	2.68138	2.86e-05	0.00232157	High	lactoylglutathione lyase glyoxalase I family	GO:0016829	PF00903;PF12681;PF13669
MA_77652g0010	AT5G18840.1	2.67688	3.41e-06	0.000402472	High	sugar transporter ERD6-like 16 isoform X1	GO:0005774	PF00083;PF06779;PF07690
MA_77652g0010							GO:0016021
MA_77652g0010							GO:0022891
MA_77652g0010							GO:0055085
MA_25943g0010	AT5G17330.1	2.66869	5.51e-08	1.8e-05	High	glutamate decarboxylase	GO:0004351	PF00282
MA_25943g0010							GO:0005516
MA_25943g0010							GO:0030170
MA_25943g0010							GO:0006536
MA_25943g0010							EC:4.1.1.15
MA_47856g0010	AT3G52470.1	2.66612	1.17e-07	3.17e-05	High	NDR1 HIN1 12	GO:0031224	PF03168;PF06143;PF12751;PF12911
MA_18153g0010	AT1G61110.1	2.6543	7.42e-07	0.000122855	High	NAC transcription factor 56	GO:0005634	PF02365
MA_18153g0010							GO:0003677
MA_18153g0010							GO:0006351
MA_18153g0010							GO:0006355
MA_321571g0010		2.6472	8.95e-08	2.52e-05	High	probable glucan 1,3-beta-glucosidase A	GO:0004553	PF00150;PF14200
MA_321571g0010							GO:0051015
MA_321571g0010							GO:0005975
MA_321571g0010							GO:0007015
MA_9357208g0010	AT5G57420.1	2.63606	1.32e-06	0.000188284	High	auxin-responsive IAA33	GO:0009987	PF02309
MA_9357208g0010							GO:0050794
MA_186946g0010	AT3G21770.1	2.63452	8.26e-06	0.000843281	High	peroxidase 5-like	GO:0005488	PF00141
MA_186946g0010							GO:0016491
MA_186946g0010							GO:0008152
MA_186946g0010							GO:0009987
MA_186946g0010							GO:0050896
MA_9830006g0010	AT3G25700.1	2.6334	8.91e-07	0.000140035	High	aspartyl protease family 2	GO:0016787	PF00026
MA_15438g0010	AT4G19950.1	2.63247	2.66e-07	5.96e-05	High	polyadenylate-binding 1-B-binding	GO:0016021
MA_10337257g0010	AT4G16260.1	2.62542	4.93e-07	9.04e-05	High	beta 1,3 glucanase	GO:0004553	PF00332
MA_10337257g0010							GO:0005975
MA_7448212g0010	AT5G13580.1	2.62516	2.7e-07	5.99e-05	High	ABC transporter G family member 6-like	GO:0016021	PF01061
MA_7448212g0010							GO:0005524
MA_7448212g0010							GO:0015416
MA_7448212g0010							GO:0015716
MA_7448212g0010							GO:0015748
MA_7448212g0010							EC:3.6.1.3
MA_7448212g0010							EC:3.6.1.15
MA_7448212g0010							EC:3.6.3.28
MA_10433142g0010	AT3G45310.1	2.62379	6.28e-07	0.000108529	Medium	thiol protease aleurain-like	GO:0005576	PF00112;PF03051
MA_10433142g0010							GO:0008234
MA_10433142g0010							GO:0006508
MA_115059g0010	AT4G11290.1	2.60351	9.16e-05	0.00589752	High	peroxidase 3-like	GO:0009505	PF00141
MA_115059g0010							GO:0004601
MA_115059g0010							GO:0005488
MA_115059g0010							GO:0008152
MA_115059g0010							GO:0009664
MA_115059g0010							GO:0050896
MA_115059g0010							EC:1.11.1.7
MA_4589829g0010	AT2G28310.3	2.60303	1.91e-07	4.49e-05	High	trimethylguanosine synthase (DUF707)	GO:0005768	PF05212
MA_4589829g0010							GO:0005802
MA_4589829g0010							GO:0009507
MA_4589829g0010							GO:0016757
MA_9367g0020	AT1G11580.1	2.5992	1.32e-07	3.41e-05	High	pectinesterase-like	GO:0005618	PF01095;PF04043
MA_9367g0020							GO:0016021
MA_9367g0020							GO:0030599
MA_9367g0020							GO:0045330
MA_9367g0020							GO:0046910
MA_9367g0020							GO:0042545
MA_9367g0020							GO:0043086
MA_9367g0020							GO:0045490
MA_9367g0020							EC:3.1.1.11
MA_9367g0020							EC:3.1.1.1
MA_955315g0010	AT1G14590.1	2.58964	7.46e-07	0.000122855	High	Nucleotid_trans domain-containing	GO:0005794	PF03407
MA_955315g0010							GO:0016020
MA_955315g0010							GO:0016740
MA_9272140g0010	AT2G02990.1	2.58162	6.45e-07	0.000110715	High	extracellular ribonuclease LE-like	GO:0003723	PF00445
MA_9272140g0010							GO:0033897
MA_9272140g0010							GO:0090502
MA_9272140g0010							EC:3.1.31
MA_9272140g0010							EC:3.1.27
MA_9272140g0010							EC:3.1.27.1
MA_9836g0010	AT4G25760.1	2.56993	4.84e-07	8.94e-05	High	GLUTAMINE DUMPER 2	GO:0016021
MA_43661g0010	AT3G63310.1	2.56902	1.18e-07	3.17e-05	High	BI1	GO:0016021	PF01027
MA_7910g0010	AT2G03200.1	2.56566	1.1e-06	0.000161707	High	aspartic ase nepenthesin-1	GO:0008233	PF00026;PF13650
MA_7910g0010							GO:0019538
MA_3437g0010	AT3G28345.1	2.56344	1.04e-05	0.00101919	High	ABC transporter B family member 15 isoform X2	GO:0005886	PF00004;PF00005;PF00503;PF00664;PF01580;PF01583;PF01935;PF02463;PF03193;PF06414;PF09818;PF12846;PF13191;PF13207;PF13238;PF13245;PF13304;PF13401;PF13481;PF13555;PF13558;PF13604;PF13671
MA_3437g0010							GO:0009506
MA_3437g0010							GO:0016021
MA_3437g0010							GO:0005524
MA_3437g0010							GO:0010329
MA_3437g0010							GO:0042626
MA_3437g0010							GO:0010315
MA_3437g0010							GO:0010540
MA_3437g0010							GO:0010541
MA_3437g0010							GO:0055085
MA_3437g0010							EC:3.6.1.3
MA_3437g0010							EC:3.6.1.15
MA_9525744g0010	AT5G46090.1	2.55681	5.46e-05	0.00385225	High	hypothetical protein 0_10415_01, partial	GO:0016021	PF05078
MA_54403g0020	AT5G08370.1	2.55644	7.27e-07	0.000122094	High	alpha-galactosidase-like	GO:0009505	PF02065
MA_54403g0020							GO:0048046
MA_54403g0020							GO:0052692
MA_54403g0020							GO:0005975
MA_54403g0020							GO:0009620
MA_54403g0020							GO:0009911
MA_54403g0020							GO:0009965
MA_54403g0020							EC:3.2.1.22
MA_83505g0010	AT4G19810.1	2.55562	1.56e-05	0.00142753	Medium	chitotriosidase-1	GO:0005576	PF00704
MA_83505g0010							GO:0004568
MA_83505g0010							GO:0008061
MA_83505g0010							GO:0006032
MA_83505g0010							EC:3.2.1.14
MA_393170g0010		2.55447	1.44e-06	0.000201246	Medium	E3 ubiquitin- ligase ATL23	GO:0016021
MA_393170g0010							GO:0008270
MA_8333131g0010	AT1G77240.1	2.55064	3.29e-07	6.81e-05	Medium	probable acyl-activating enzyme peroxisomal	GO:0003824	PF13193
MA_8333131g0010							GO:0008152
MA_788969g0010	AT3G18215.1	2.54657	4.8e-07	8.93e-05	High	unknown	GO:0016021	PF04654
MA_107221g0010	AT4G21480.1	2.54602	1.3e-05	0.00122459	Low	sugar carrier C-like	GO:0016021	PF00083
MA_107221g0010							GO:0022891
MA_107221g0010							GO:0055085
MA_387320g0010	AT2G39210.1	2.53802	7.62e-07	0.000124502	Medium	NUCLEAR FUSION DEFECTIVE 4-like	GO:0009506	PF06813;PF07690;PF10883;PF11968;PF13908
MA_387320g0010							GO:0050832
MA_17801g0020	AT1G75220.1	2.53562	7.39e-07	0.000122855	High	sugar transporter ERD6-like 6	GO:0005887	PF00083;PF07690
MA_17801g0020							GO:0005351
MA_17801g0020							GO:0005355
MA_17801g0020							GO:0015992
MA_17801g0020							GO:0046323
MA_17801g0020							GO:1904659
MA_893876g0010	AT1G55230.1	2.5324	4.89e-06	0.000560408	High	transmembrane 45A-like	GO:0016021	PF04819
MA_53005g0010	AT2G46690.1	2.52821	9.02e-06	0.000905403	High	auxin-responsive family	GO:0009733	PF02519;PF05389
MA_489540g0010	AT4G38400.1	2.52203	7.18e-06	0.000758246	High	expansin	GO:0005576	PF01357;PF01839;PF03330
MA_489540g0010							GO:0009505
MA_489540g0010							GO:0009506
MA_489540g0010							GO:0016020
MA_163387g0010	AT5G10830.1	2.52087	2.54e-06	0.000310706	High	methyltransferase DDB_G0268948	GO:0005768	PF08241
MA_163387g0010							GO:0005774
MA_163387g0010							GO:0005802
MA_163387g0010							GO:0008757
MA_163387g0010							GO:0032259
MA_117445g0010	AT1G02305.1	2.51229	8.98e-06	0.000905403	High	cathepsin B-like	GO:0004197	PF00112;PF08127
MA_117445g0010							GO:0006508
MA_117445g0010							GO:0050790
MA_117445g0010							EC:3.4.22
MA_65035g0010	AT4G34320.1	2.5076	7.69e-07	0.000124858	High	UPF0496 At4g34320-like	GO:0016020	PF05055;PF05633
MA_28098g0010	AT2G01630.2	2.50453	2.72e-05	0.00222857	High	glucan endo-1,3-beta-glucosidase-like	GO:0046658	PF00332
MA_28098g0010							GO:0004553
MA_28098g0010							GO:0030247
MA_28098g0010							GO:0005975
MA_9930g0010	AT1G11910.1	2.50122	5.92e-06	0.000651637	High	aspartic ase A1-like	GO:0004190	PF00026;PF03489;PF05184
MA_9930g0010							GO:0006508
MA_9930g0010							GO:0006629
MA_9930g0010							EC:3.4.23
MA_8425000g0010		2.49503	3.16e-07	6.66e-05	High	unknown	GO:0016021
MA_8425000g0010							GO:0008270
MA_167502g0020	AT4G26740.1	2.49268	8.14e-06	0.000834984	Medium	peroxygenase-like isoform X2	GO:0009536	PF05042
MA_167502g0020							GO:0016021
MA_10427493g0030	AT5G20970.1	2.49123	7.29e-05	0.00490192	High	kDa heat shock -like	GO:0016021	PF00011
MA_483593g0010	AT1G26560.1	2.48879	3.58e-05	0.00276658	High	beta-glucosidase 12-like	GO:0008422	PF00150;PF00232
MA_483593g0010							GO:0005975
MA_483593g0010							GO:0009651
MA_483593g0010							GO:0009725
MA_483593g0010							GO:0019762
MA_483593g0010							EC:3.2.1.21
MA_3056454g0010		2.47598	1.41e-05	0.00131194	Medium	unknown	GO:0016021
MA_10431212g0010	AT3G13890.2	2.47385	3.95e-05	0.00295593	High	Transcription factor MYB86	GO:0003677	PF00249;PF13921
MA_10436948g0010	AT5G63930.1	2.46897	2.29e-07	5.23e-05	High	probable leucine-rich repeat receptor kinase At2g33170	GO:0016020	PF00069;PF00560;PF01284;PF04535;PF07714;PF08263;PF12799;PF13504;PF13516;PF13855
MA_10436948g0010							GO:0016301
MA_10436948g0010							GO:0016310
MA_25801g0010	AT5G47750.1	2.4672	0.00012237	0.00734738	High	serine threonine- kinase D6PKL1-like	GO:0005634	PF00069;PF01636;PF07714
MA_25801g0010							GO:0005737
MA_25801g0010							GO:0005886
MA_25801g0010							GO:0004674
MA_25801g0010							GO:0016310
MA_25801g0010							GO:0035556
MA_25801g0010							EC:2.7.11
MA_18667g0010	AT2G32300.1	2.45741	5.1e-06	0.000579894	High	blue copper -like	GO:0031224	PF02298
MA_10428528g0010	AT3G04720.1	2.45714	2.97e-05	0.00238089	High	pathogenesis-related PR-4-like	GO:0042742	PF00967;PF03330;PF07249
MA_10428528g0010							GO:0050832
MA_46102g0010		2.44968	5.84e-05	0.00406401	High	unknown	GO:0016021
MA_10432500g0010	AT3G19540.1	2.447	5.02e-05	0.00356376	Medium	Soluble secretory phospholipase A2 receptor	GO:0016740	PF04788
MA_14222g0010	AT1G31130.1	2.44039	6.88e-06	0.000738762	High	unknown	GO:0016021
MA_408380g0010	AT5G44510.1	2.43395	3.21e-05	0.00253633	Medium	NBS-LRR	GO:0043531	PF00560;PF00931;PF01582;PF04096;PF08937;PF12799;PF13676;PF13855
MA_4631221g0010	AT5G58170.1	2.43313	6.13e-05	0.00423842	High	glycerophosphodiester phosphodiesterase GDPDL7-like	GO:0008081
MA_13801g0010	AT5G18840.1	2.43044	0.000182522	0.00985474	Medium	sugar transporter ERD6-like 7	GO:0005774	PF00083;PF06779;PF07690;PF13347
MA_13801g0010							GO:0016021
MA_13801g0010							GO:0016491
MA_13801g0010							GO:0022891
MA_13801g0010							GO:0044699
MA_13801g0010							GO:0055085
MA_8574230g0010		2.42371	0.000100756	0.00638218	High	tyrosine 3-monooxygenase	GO:0005737	PF00351
MA_8574230g0010							GO:0004505
MA_8574230g0010							GO:0004511
MA_8574230g0010							GO:0005506
MA_8574230g0010							GO:0007619
MA_8574230g0010							GO:0007625
MA_8574230g0010							GO:0009072
MA_8574230g0010							GO:0035176
MA_8574230g0010							GO:0055114
MA_8574230g0010							GO:0060416
MA_8574230g0010							GO:0071625
MA_8574230g0010							EC:1.14.16.2
MA_8574230g0010							EC:1.14.16.1
MA_8574230g0010							EC:1.14.16
MA_10430933g0010	AT5G62740.1	2.42121	2.27e-06	0.000280231	High	hypersensitive-induced response 1	GO:0016020	PF01145;PF13421
MA_123068g0010	AT2G46760.1	2.40986	6.95e-06	0.000740237	High	probable L-gulonolactone oxidase 6	GO:0016020	PF04030
MA_123068g0010							GO:0003885
MA_123068g0010							GO:0050660
MA_123068g0010							GO:0055114
MA_123068g0010							EC:1.1.3.37
MA_514764g0010	AT2G26260.2	2.40793	5.88e-06	0.000651637	High	3beta-hydroxysteroid-dehydrogenase decarboxylase isoform 2	GO:0016020	PF02453
MA_514764g0010	AT2G26260.2	2.40793	5.88e-06	0.000651637	High		GO:0044464
MA_514764g0010	AT2G26260.2	2.40793	5.88e-06	0.000651637	High		GO:0016491
MA_100739g0010		2.40457	1.68e-05	0.00151286	Medium	auxin-responsive family	GO:0009733
MA_170509g0020	AT3G01420.1	2.40135	0.00014018	0.00805687	High	alpha-dioxygenase 1	GO:0004601	PF03098
MA_170509g0020							GO:0020037
MA_170509g0020							GO:0051213
MA_170509g0020							GO:0006979
MA_170509g0020							GO:0055114
MA_170509g0020							GO:0098869
MA_170509g0020							EC:1.11.1.7
MA_160937g0010	AT3G13790.2	2.40122	1.85e-05	0.00163805	High	beta- insoluble isoenzyme CWINV1 isoform X1	GO:0005576	PF08244
MA_160937g0010							GO:0005618
MA_160937g0010							GO:0005886
MA_160937g0010							GO:0004564
MA_160937g0010							GO:0009611
MA_160937g0010							GO:0080167
MA_160937g0010							EC:3.2.1.26
MA_10432714g0010	AT3G30390.2	2.3956	2.9e-07	6.27e-05	High	probable sodium-coupled neutral amino acid transporter 6	GO:0016021	PF01490;PF03222
MA_217488g0010	AT2G28470.1	2.3946	8.12e-05	0.00538414	High	beta-galactosidase 8	GO:0005618	PF01301;PF02140;PF02837;PF13364
MA_217488g0010							GO:0005773
MA_217488g0010							GO:0004565
MA_217488g0010							EC:3.2.1.23
MA_10432886g0010	AT2G37360.1	2.39053	8.29e-07	0.000131917	High	ABC transporter G family member 6	GO:0016020	PF00005;PF01061;PF01926;PF01935;PF02223;PF02463;PF03193;PF03205;PF03308;PF05729;PF13175;PF13191;PF13207;PF13304;PF13401;PF13481;PF13555;PF13671
MA_10432886g0010							GO:0000166
MA_10432886g0010							GO:0016887
MA_10432886g0010							GO:0044765
MA_10432886g0010							GO:0071702
MA_10432886g0010							EC:3.6.1.3
MA_10432886g0010							EC:3.6.1.15
MA_272181g0010	AT2G32150.1	2.38956	0.000120172	0.00725135	High	HAD-superfamily subfamily variant 3	GO:0016787	PF00702;PF03031;PF12689;PF13242;PF13373;PF13419
MA_272181g0010							GO:0008152
MA_10425833g0010	AT5G52060.1	2.38394	2.87e-07	6.27e-05	High	BAG family molecular chaperone regulator 1	GO:0051087	PF00240;PF02179;PF11976
MA_20530g0010	AT4G11050.1	2.3803	5.77e-07	0.000101868	High	endoglucanase 6	GO:0016798	PF00759;PF09478
MA_20530g0010							GO:0005975
MA_173937g0010		2.37924	2.35e-05	0.00200171	High	unknown	GO:0016021
MA_807821g0010		2.37753	2.38e-05	0.00201298	High	vignain precursor	GO:0005615
MA_807821g0010							GO:0005764
MA_807821g0010							GO:0016021
MA_807821g0010							GO:0004197
MA_807821g0010							GO:0051603
MA_807821g0010							EC:3.4.22
MA_74264g0020	AT2G32240.1	2.35658	1.74e-06	0.000228457	High	myosin heavy skeletal muscle	GO:0016021	PF00046;PF13851
MA_425144g0010	AT2G46750.1	2.35296	3.35e-05	0.00263641	High	probable L-gulonolactone oxidase 6	GO:0016614	PF01565
MA_75192g0010	AT4G27410.2	2.35187	2.92e-05	0.00235425	High	NAC domain-containing 68-like	GO:0003677	PF02365
MA_75192g0010							GO:0006355
MA_105489g0010	AT4G32600.1	2.34725	8.48e-05	0.00557541	High	E3 ubiquitin- ligase At1g12760-like isoform X1	GO:0003824	PF00097;PF12678;PF12861;PF13639;PF13920;PF13923;PF14447
MA_105489g0010	AT4G32600.1	2.34725	8.48e-05	0.00557541	High		GO:0044267
MA_579918g0010	AT1G02335.1	2.34574	1.17e-05	0.00111859	High	germin subfamily 1 member 1	GO:0005618	PF00190;PF02311;PF05899;PF07883;PF13050
MA_579918g0010							GO:0046564
MA_579918g0010							GO:0046872
MA_579918g0010							GO:0033609
MA_579918g0010							EC:4.1.1.2
MA_10038097g0010		2.33996	5e-07	9.04e-05	Medium	beta- insoluble isoenzyme CWINV1 isoform X1	GO:0004553
MA_10038097g0010							GO:0008152
MA_10431378g0010	AT3G54420.1	2.33848	4.1e-05	0.00303044	High	class VII chitinase	GO:0004568	PF00182
MA_10431378g0010							GO:0005975
MA_10431378g0010							GO:0006032
MA_10431378g0010							GO:0016998
MA_10431378g0010							EC:3.2.1.14
MA_19102g0010	AT1G21590.1	2.33361	2.73e-05	0.00222857	High	probable receptor-like serine threonine- kinase At5g57670	GO:0016301	PF00069;PF00582;PF07714
MA_9039435g0010	AT1G58370.1	2.32801	1.69e-05	0.00151806	High	endo-1,4-beta-xylanase A-like	GO:0031176	PF00331;PF02018;PF13620
MA_9039435g0010							GO:0045493
MA_9039435g0010							EC:3.2.1.8
MA_108616g0010	AT1G79550.2	2.31377	2.89e-07	6.27e-05	High	phosphoglycerate kinase	GO:0016021	PF00162
MA_108616g0010							GO:0004618
MA_108616g0010							GO:0006096
MA_108616g0010							GO:0006506
MA_108616g0010							EC:2.7.2.3
MA_10289213g0010	AT2G43290.1	2.30361	6.52e-06	0.000711012	High	calmodulin 3	GO:0005509	PF00036;PF00404;PF09279;PF10591;PF12763;PF13202;PF13405;PF13499;PF13833
MA_98717g0010	AT3G61490.3	2.29304	3.7e-05	0.00284392	Medium	probable polygalacturonase	GO:0005576	PF00295;PF12708;PF13229
MA_98717g0010							GO:0004650
MA_98717g0010							GO:0005975
MA_98717g0010							GO:0071555
MA_98717g0010							EC:3.2.1.15
MA_59489g0010	AT1G32450.1	2.28554	1.35e-05	0.00126022	High	NRT1 PTR FAMILY -like	GO:0005886	PF00854;PF07690
MA_59489g0010							GO:0016021
MA_59489g0010							GO:0015112
MA_59489g0010							GO:0015706
MA_10433729g0010		2.28305	2.3e-05	0.00196697	Medium	probable inositol transporter 2 isoform X2	GO:0016020
MA_10433729g0010							GO:0022857
MA_10433729g0010							GO:0006810
MA_64150g0010	AT5G45720.1	2.26598	3.38e-05	0.00264825	Medium	STICHEL-like 3 isoform X1	GO:0097159	PF00004;PF00910;PF01637;PF05496;PF12169;PF13166;PF13177;PF13191;PF13207;PF13401
MA_64150g0010							GO:1901363
MA_64150g0010							GO:0006259
MA_64150g0010							GO:0034645
MA_922832g0010	AT3G61590.2	2.26246	0.000174518	0.00957555	High	unusual floral organs	GO:0009987	PF00646;PF12937;PF13415
MA_89682g0010	AT1G61050.1	2.26003	2.77e-05	0.00225598	High	lactosylceramide 4-alpha-galactosyltransferase	GO:0016020	PF04488;PF04572
MA_193867g0010	AT4G26740.1	2.25998	8.33e-06	0.000847158	High	probable peroxygenase 3	GO:0016020	PF05042
MA_20567g0010	AT3G47160.1	2.2596	9.49e-07	0.000146278	High	RING finger 141	GO:0008270	PF00097;PF05290;PF12678;PF13639;PF13920;PF13923;PF14447
MA_14214g0010	AT5G55560.1	2.25402	4.5e-05	0.0032578	High	probable serine threonine- kinase WNK11	GO:0005829	PF00069;PF01636;PF06293;PF07714
MA_14214g0010							GO:0004674
MA_14214g0010							GO:0005524
MA_14214g0010							GO:0006468
MA_14214g0010							GO:0035556
MA_14214g0010							EC:2.7.11
MA_815326g0010	AT5G55110.1	2.2418	8.86e-05	0.00573017	High	stigma-specific STIG1 1	GO:0050794	PF04885
MA_815326g0010							GO:0050896	PF04885
MA_53054g0010	AT1G07220.1	2.21917	9.79e-06	0.000966427	Medium	O-glucosyltransferase rumi homolog	GO:0016020	PF05686
MA_10430681g0040	AT4G08950.1	2.2151	7.23e-06	0.000760281	High	EXORDIUM-like 2	GO:0016020	PF04674
MA_10435682g0010	AT5G57610.1	2.20832	0.000178925	0.00972909	High	Serine threonine isoform 5	GO:0004672	PF00564;PF07411
MA_10435682g0010							GO:0016310
MA_10431371g0010	AT1G23300.1	2.20253	3.9e-05	0.00295593	High	DETOXIFICATION 33-like	GO:0016021	PF01554
MA_10431371g0010							GO:0015238
MA_10431371g0010							GO:0015297
MA_10431371g0010							GO:0006855
MA_34759g0010	AT5G50260.1	2.20106	1.04e-06	0.000155785	High	vignain-like	GO:0005615	PF00112;PF03051;PF08246
MA_34759g0010							GO:0005764
MA_34759g0010							GO:0004197
MA_34759g0010							GO:0051603
MA_34759g0010							EC:3.4.22
MA_10051g0010	AT1G67480.2	2.20082	4.27e-05	0.00312174	High	F-box kelch-repeat At1g67480	GO:0031463	PF00646;PF01344;PF07646;PF13415;PF13418;PF13570;PF13854;PF13964
MA_10051g0010							GO:0004842
MA_4535g0010	AT1G26560.1	2.20044	1.97e-05	0.00171729	High	beta-glucosidase 40	GO:0005576	PF00150;PF00232
MA_4535g0010							GO:0004565
MA_4535g0010							GO:0033907
MA_4535g0010							GO:0042973
MA_4535g0010							GO:0080079
MA_4535g0010							GO:0080083
MA_4535g0010							GO:0102483
MA_4535g0010							GO:0005975
MA_4535g0010							GO:1901657
MA_4535g0010							EC:3.2.1.21
MA_4535g0010							EC:3.2.1.23
MA_4535g0010							EC:3.2.1.39
MA_4535g0010							EC:3.2.1.38
MA_10040248g0010	AT1G67480.2	2.17921	0.000102026	0.00639636	Medium	F-box kelch-repeat At1g67480-like	GO:0031463	PF01344;PF07646;PF13415;PF13418;PF13570;PF13854;PF13964
MA_10040248g0010							GO:0004842
MA_96657g0010	AT5G57550.1	2.16723	3.12e-06	0.000374323	High	xyloglucan endotransglucosylase hydrolase 22-like	GO:0005576	PF00722;PF06955
MA_96657g0010							GO:0016740
MA_96657g0010							GO:0016798
MA_96657g0010							GO:0006073
MA_96657g0010							GO:0071554
MA_96657g0010							GO:0071840
MA_405561g0010	AT2G34500.1	2.15617	0.000145313	0.00829276	High	cytochrome P450 710A1-like	GO:0016021	PF00067
MA_405561g0010							GO:0000249
MA_405561g0010							GO:0004497
MA_405561g0010							GO:0005506
MA_405561g0010							GO:0020037
MA_405561g0010							GO:0016126
MA_405561g0010							GO:0055114
MA_405561g0010							EC:1.14.19
MA_99816g0010	AT5G19730.1	2.15415	0.000135323	0.00787117	High	probable pectinesterase 8	GO:0016788	PF01095;PF09251
MA_10351682g0010	AT2G32270.1	2.15283	6.62e-05	0.00452599	Medium	ZIP zinc iron transport family	GO:0016021	PF02535
MA_10351682g0010							GO:0005385
MA_10351682g0010							GO:0071577
MA_358917g0010	AT2G01850.1	2.14284	4.68e-05	0.00337849	High	probable xyloglucan endotransglucosylase hydrolase 28	GO:0005618	PF00722;PF06955
MA_358917g0010							GO:0048046
MA_358917g0010							GO:0004553
MA_358917g0010							GO:0016762
MA_358917g0010							GO:0010411
MA_358917g0010							GO:0042546
MA_358917g0010							GO:0071555
MA_358917g0010							EC:2.4.1.207
MA_36514g0010	AT4G36880.1	2.13671	6.41e-05	0.00440603	Medium	thiol protease SEN102	GO:0005615	PF00112
MA_36514g0010							GO:0005764
MA_36514g0010							GO:0016020
MA_36514g0010							GO:0004197
MA_36514g0010							GO:0051603
MA_36514g0010							EC:3.4.22
MA_94789g0010	AT4G14030.2	2.12178	0.00012921	0.00760783	High	selenium-binding 1-like	GO:0008430	PF05694;PF10282
MA_223841g0010		2.1162	0.000162243	0.00898352	Medium	E3 ubiquitin- ligase RHA1B-like	GO:0008270
MA_18297g0010	AT4G17340.1	2.09611	1.1e-06	0.000161707	Medium	probable aquaporin TIP-type RB7-18C	GO:0016021	PF00230
MA_18297g0010							GO:0005215
MA_18297g0010							GO:0006810
MA_49382g0010	AT3G07990.1	2.09569	0.000127249	0.00754666	High	serine carboxypeptidase-like 27	GO:0005773	PF00450
MA_49382g0010							GO:0004185
MA_49382g0010							GO:0051603
MA_49382g0010							EC:3.4.21
MA_49382g0010							EC:3.4.16
MA_79254g0010	AT3G18440.1	2.09366	2.19e-05	0.00188848	High	aluminum-activated malate transporter 9	GO:0009705	PF04632;PF11744;PF13515
MA_79254g0010							GO:0015140
MA_79254g0010							GO:0015743
MA_10434855g0010	AT3G03270.2	2.08711	1.89e-05	0.00166923	High	universal stress PHOS32	GO:0005886	PF00582
MA_10434855g0010							GO:0006950
MA_101812g0010	AT4G30190.1	2.08589	1.58e-05	0.00144685	High	plasma membrane ATPase 4	GO:0016021	PF00122;PF00702;PF08282;PF12710;PF13246
MA_101812g0010							GO:0005524
MA_101812g0010							GO:0008553
MA_101812g0010							GO:0046872
MA_101812g0010							GO:0006754
MA_101812g0010							GO:1902600
MA_101812g0010							EC:3.6.1.3
MA_101812g0010							EC:3.6.3.6
MA_101812g0010							EC:3.6.1.15
MA_6380g0020	AT3G61490.3	2.08224	0.000124914	0.0074447	Medium	probable polygalacturonase	GO:0004650	PF00295;PF12708
MA_6380g0020							GO:0005975
MA_6380g0020							EC:3.2.1.15
MA_103500g0020		2.07878	2.96e-05	0.00237754	High	unknown	GO:0016021	PF05050;PF13383
MA_11177g0010	AT5G57550.1	2.07825	1.59e-06	0.00021603	High	probable xyloglucan endotransglucosylase hydrolase 26	GO:0005576	PF00722;PF06955
MA_11177g0010							GO:0016740
MA_11177g0010							GO:0016798
MA_11177g0010							GO:0006073
MA_11177g0010							GO:0071554
MA_11177g0010							GO:0071840
MA_30833g0020	AT4G25000.1	2.07393	0.000148361	0.00842698	High	alpha-amylase isozyme 3D-like	GO:0004556	PF00128;PF02324;PF07821
MA_30833g0020							GO:0005509
MA_30833g0020							GO:0005975
MA_30833g0020							EC:3.2.1.1
MA_13282g0010	AT3G59850.1	2.07282	5.62e-05	0.00392043	High	polygalacturonase	GO:0016798	PF00295;PF12708
MA_10435761g0010	AT1G63710.1	2.05955	0.000101172	0.00639182	High	cytochrome P450 86A22	GO:0016021	PF00067;PF05798
MA_10435761g0010							GO:0005506
MA_10435761g0010							GO:0016709
MA_10435761g0010							GO:0020037
MA_10435761g0010							GO:0070330
MA_10435761g0010							GO:0035336
MA_10435761g0010							GO:0055114
MA_10435761g0010							EC:1.14.14.1
MA_10435761g0010							EC:1.14.14
MA_10435761g0010							EC:1.14.13
MA_5864g0010	AT2G46690.1	2.03657	0.000179527	0.00973992	High	auxin-responsive family	GO:0009733	PF02519;PF05389
MA_14830g0010		2.03367	0.000102206	0.00639636	High	CASP 1E2	GO:0016020	PF04535
MA_210951g0010	AT1G47128.1	2.03302	3.04e-05	0.00241916	Medium	cysteine ase RD21A-like	GO:0005615	PF00112;PF08246
MA_210951g0010							GO:0005764
MA_210951g0010							GO:0004197
MA_210951g0010							GO:0051603
MA_210951g0010							EC:3.4.22
MA_10436451g0020	AT4G23500.1	2.026	8.63e-05	0.00564137	High	probable polygalacturonase	GO:0004650	PF00295
MA_10436451g0020							GO:0005975
MA_10436451g0020							EC:3.2.1.15
MA_10433117g0010		2.02367	3.76e-05	0.00287946	High	auxin induced cell wall	GO:0016021	PF11937
MA_124501g0010	AT4G10440.1	2.01777	0.000177723	0.00968552	High	probable methyltransferase PMT18	GO:0005768	PF03141;PF08241
MA_124501g0010							GO:0005774
MA_124501g0010							GO:0005802
MA_124501g0010							GO:0008757
MA_124501g0010							GO:0032259
MA_10028g0010	AT4G14130.1	2.01522	7.38e-05	0.00494694	Medium	xyloglucan endotransglucosylase hydrolase 2	GO:0005576	PF00722
MA_10028g0010							GO:0016020
MA_10028g0010							GO:0016740
MA_10028g0010							GO:0016798
MA_10028g0010							GO:0006073
MA_10028g0010							GO:0071554
MA_10028g0010							GO:0071840
MA_337546g0010	AT4G09160.1	2.01503	2.49e-05	0.00207001	Medium	CRAL-TRIO domain	GO:0005622	PF00650;PF08493
MA_6356698g0010		2.013	0.000121736	0.00732749	Medium	unknown	GO:0016021
MA_3821g0010	AT2G28680.1	2.00611	4.69e-05	0.00337849	High	Glutelin type-A 1	GO:0045735	PF00190;PF03079
MA_3515726g0010	AT3G16240.1	1.99903	1.2e-05	0.00113791	High	aquaporin TIP2-1	GO:0005887	PF00230
MA_3515726g0010							GO:0009705
MA_3515726g0010							GO:0042807
MA_3515726g0010							GO:0015250
MA_3515726g0010							GO:0015254
MA_3515726g0010							GO:0006833
MA_3515726g0010							GO:0009992
MA_3515726g0010							GO:0015793
MA_3515726g0010							GO:0034220
MA_301724g0010	AT5G24030.1	1.99494	2.45e-05	0.00205491	High	S-type anion channel SLAH2-like	GO:0005623	PF03595;PF04142
MA_301724g0010							GO:0016021
MA_301724g0010							GO:0008308
MA_301724g0010							GO:0006873
MA_301724g0010							GO:0055085
MA_301724g0010							GO:1903959
MA_97786g0010	AT1G49770.1	1.99153	0.000131463	0.00770223	High	transcription factor bHLH95-like	GO:0046983	PF00010
MA_140252g0010		1.98789	4.14e-05	0.0030505	Medium	vacuolar amino acid transporter 1	GO:0016021
MA_140252g0010							GO:0015171
MA_140252g0010							GO:0003333
MA_115536g0010	AT1G01060.3	1.9855	0.000141905	0.00813669	High	At5g37260	GO:0005634	PF00249;PF13921
MA_115536g0010							GO:0003677
MA_115536g0010							GO:0006351
MA_115536g0010							GO:0006355
MA_10431727g0010	AT1G14520.1	1.97929	2.63e-05	0.00217088	Medium	inositol oxygenase 1	GO:0005737	PF01966;PF05153
MA_10431727g0010							GO:0005506
MA_10431727g0010							GO:0050113
MA_10431727g0010							GO:0019310
MA_10431727g0010							GO:0055114
MA_10431727g0010							EC:1.13.99.1
MA_203191g0010	AT5G44210.1	1.97081	3.8e-05	0.00290056	High	ethylene-responsive element binding factor	GO:0005634	PF00847
MA_203191g0010							GO:0003677
MA_203191g0010							GO:0003700
MA_203191g0010							GO:0006351
MA_203191g0010							GO:0006355
MA_12209g0020	AT1G32700.1	1.96812	0.000111874	0.00690562	High	PLATZ transcription	GO:0016020	PF04640
MA_576621g0010	AT1G63440.1	1.95769	8.69e-05	0.00565355	High	probable copper-transporting ATPase HMA5	GO:0016021	PF00702;PF01297;PF08282;PF12710
MA_576621g0010							GO:0000166
MA_576621g0010							GO:0005507
MA_576621g0010							GO:0019829
MA_576621g0010							GO:0030001
MA_576621g0010							GO:0098655
MA_576621g0010							EC:3.6.1.3
MA_576621g0010							EC:3.6.1.15
MA_10388060g0010	AT5G01710.1	1.95615	5.53e-05	0.00387733	High	uncharacterized protein LOC105648080	GO:0016021	PF05050
MA_10388060g0010							GO:0008168
MA_10388060g0010							GO:0032259
MA_6029434g0010	AT1G33170.1	1.94146	0.00011995	0.00725135	Medium	probable methyltransferase PMT18	GO:0016021	PF03141
MA_6029434g0010							GO:0008168
MA_6029434g0010							GO:0032259
MA_18674g0010	AT1G64060.1	1.93816	0.000101824	0.00639636	High	respiratory burst oxidase homolog A	GO:0016021	PF00036;PF00970;PF01794;PF08022;PF08030;PF08414;PF13202;PF13405;PF13499
MA_18674g0010							GO:0004601
MA_18674g0010							GO:0005509
MA_18674g0010							GO:0050664
MA_18674g0010							GO:0055114
MA_18674g0010							GO:0098869
MA_18674g0010							EC:1.11.1.7
MA_124514g0010	AT3G23920.1	1.91673	7.64e-05	0.00510924	High	beta-amylase chloroplastic	GO:0044424	PF01261;PF01301;PF01373
MA_124514g0010							GO:0016798
MA_124514g0010							GO:0000272
MA_10430965g0010	AT4G29210.1	1.9161	3.46e-05	0.00270158	High	gamma-glutamyltranspeptidase 3	GO:0016020	PF01019
MA_10430965g0010							GO:0016755
MA_10430965g0010							GO:0006749
MA_249533g0010	AT2G29940.1	1.91208	0.000136121	0.00787969	High	ABC transporter G family member 31-like	GO:0016021	PF01061;PF06422;PF12698
MA_249533g0010							GO:0005524
MA_249533g0010							GO:0016887
MA_249533g0010							GO:0006810
MA_249533g0010							EC:3.6.1.3
MA_249533g0010							EC:3.6.1.15
MA_17678g0010	AT5G57610.1	1.90935	0.000110322	0.00682726	High	Serine threonine- kinase	GO:0004674	PF00069;PF07714
MA_17678g0010							GO:0005524
MA_17678g0010							GO:0006468
MA_17678g0010							EC:2.7.11
MA_500227g0010	0	1.90524	0.000159343	0.00887761	Medium	alcohol	GO:0004022
MA_500227g0010							GO:0008270
MA_500227g0010							GO:0055114
MA_500227g0010							EC:1.1.1.1
MA_9711944g0010	AT1G47128.1	1.90215	0.000114587	0.00701939	High	cysteine ase RD21A-like	GO:0008234	PF00112;PF00396
MA_9711944g0010							GO:0006508
MA_242814g0010	AT4G19380.1	1.89808	8.33e-05	0.00549509	Medium	long-chain-alcohol oxidase FAO4A	GO:0016020	PF00732;PF05199
MA_242814g0010							GO:0016614
MA_50593g0010	AT1G14520.1	1.89567	5.93e-05	0.00411382	High	inositol oxygenase 1	GO:0005737	PF01966;PF05153
MA_50593g0010							GO:0005506
MA_50593g0010							GO:0050113
MA_50593g0010							GO:0019310
MA_50593g0010							GO:0055114
MA_50593g0010							EC:1.13.99.1
MA_63024g0010	AT5G57800.1	1.89403	0.000126948	0.00754666	High	ECERIFERUM 3	GO:0016020	PF04116;PF12076
MA_63024g0010							GO:0009058
MA_63024g0010							GO:0044710
MA_63024g0010							GO:0044763
MA_534242g0010	AT5G56600.1	1.88352	9.73e-06	0.000964669	High	profilin	GO:0005938	PF00235
MA_534242g0010							GO:0015629
MA_534242g0010							GO:0003785
MA_534242g0010							GO:0042989
MA_204440g0010	AT4G13710.1	1.87605	1.13e-05	0.00109122	High	probable pectate lyase 8	GO:0016020	PF00544
MA_58772g0010	AT1G73160.1	1.86963	9.58e-05	0.00608667	High	CAZy family GT4	GO:0016020	PF00534;PF13439;PF13524;PF13579;PF13692
MA_64144g0010	AT3G05890.1	1.85105	3.61e-05	0.00278054	High	low temprature induced	GO:0016021	PF01679
MA_17334g0010	AT1G02305.1	1.83803	0.000118451	0.00718337	High	cathepsin B-like	GO:0004197	PF00112;PF03051;PF08127
MA_17334g0010							GO:0006508
MA_17334g0010							GO:0050790
MA_17334g0010							EC:3.4.22
MA_71004g0010	AT1G80920.1	1.82025	0.000144108	0.00824346	High	chaperone dnaJ chloroplastic-like	GO:0043231	PF00226
MA_301927g0010		1.81913	3.98e-05	0.00295593	Medium	unknown	GO:0016021
MA_25325g0010	AT3G01500.3	1.79899	3.96e-05	0.00295593	High	carbonic anhydrase 2-like	GO:0004089	PF00311;PF00484;PF00934;PF01442;PF02895;PF03938;PF04394;PF06013;PF09177;PF11487;PF11903;PF12795
MA_25325g0010							GO:0008270
MA_25325g0010							GO:0015976
MA_25325g0010							EC:4.2.1.1
MA_594g0010	AT1G48410.3	1.79608	0.000129223	0.00760783	High	argonaute 10	GO:0003676	PF02170;PF02171;PF08699
MA_10426146g0010	AT4G28770.2	1.76149	0.000161355	0.00895481	High	tetraspanin-20	GO:0016021	PF00335;PF11188
MA_44290g0010	AT2G32150.1	1.74947	0.00011356	0.00697413	High	HAD-superfamily subfamily variant 3	GO:0016787	PF00702;PF13242;PF13419
MA_44290g0010							GO:0008152
MA_125690g0020	AT4G27270.1	1.74832	5.01e-05	0.00356376	High	probable NAD(P)H dehydrogenase (quinone) FQR1-like 1	GO:0010181	PF00258;PF02525;PF03358;PF12641;PF12682;PF12724
MA_125690g0020							GO:0016491
MA_125690g0020							GO:0045892
MA_125690g0020							GO:0055114
MA_163067g0010	AT3G07010.1	1.70754	9.41e-05	0.00599141	Medium	probable pectate lyase 1	GO:0030570	PF00544
MA_163067g0010							GO:0046872
MA_163067g0010							GO:0045490
MA_163067g0010							EC:4.2.2.2
Log2FC: Log2 fold change, padj:adjusted P value, GO: Gene ontology, EC: KEGG enzyme class, pfam: Protein family
