# Supplementary material for: Transcriptome analysis of embryonic domains in Norway spruce reveals potential regulators of suspensor cell death
Source: PLoS One. 2018 Mar 2;13(3):e0192945. doi: 10.1371/journal.pone.0192945 (PMC5834160; doi:10.1371/journal.pone.0192945)
Supplement: S1 Table — (XLSX) [file pone.0192945.s003.xlsx]

## Sheet: Sequencing data
S1 Table. Overview of RNAseq data
Metadata				Sequencing	Preprocessing (SortMeRNA + Trimmomatic)											Alignment (STAR)									Counting (HTSeq)
SampleName	SequencingID	Tissue	Protocol	raw reads	rRNA-filtered reads	rRNA-filtered reads (percent)	total-rRNA	5S	5.8S	Bac16S	18S	Bac23S	28S	trimmed reads	trimmed reads (percent)	uniquely mapped	mismatch rate	deletion rate	insert rate	multiple mapping	too many mapping	unmapped MM	unmapped short	unmapped other	Overlap a gene	No overlap with a gene	Alignment not unique
11:18	P2227_101	EM	aRNA-stranded	113002489	112270760	99.3525	0.005854	6.504e-05	0.0002116	0.0004695	0.001351	0.001045	0.002712	81532297	72.6211	0.8395	0.0062	0.0005	0.0004	0.0425	0	0	0.118	0	37963848	30482515	7712891
11:18	P2227_102	Suspensor	aRNA-stranded	117984476	117338947	99.4529	0.004842	5.569e-05	0.0001888	0.0004835	0.000761	0.0009936	0.00236	90726012	77.3196	0.84	0.0061	0.0005	0.0004	0.0399	0	0	0.1201	0	43763216	32446634	8152341
88:22	P769_101	EM	stranded	87397451	84196684	96.3377	0.03458	0.0001735	0.0002394	0.0002988	0.01836	0.001213	0.0143	79175454	94.0363	0.8785	0.0061	0.0003	0.0002	0.0458	0.0002	0	0.0754	0	48035119	21520517	8092183
88:22	P769_102	Suspensor	stranded	91416092	87775444	96.0175	0.03818	0.0001361	0.0002937	0.0002702	0.0211	0.000984	0.0154	82878470	94.421	0.8784	0.0061	0.0003	0.0002	0.0455	0.0002	0	0.0758	0	50148556	22651892	8429476
